# Supplementary material for: Efficacy and Safety of Prothrombin Complex Concentrates in Liver Transplantation: Evidence from Observational Studies
Source: J Clin Med. 2023 May 29;12(11):3749. doi: 10.3390/jcm12113749 (PMC10253292; doi:10.3390/jcm12113749)
Supplement: Supplementary file 1 [file jcm-12-03749-s001.zip]

Archive with 1 entries (1 files):
- jcm-2349491-supplementary.pdf
